# Supplementary material for: Sirt6 Regulates the Development of Medullary Thymic Epithelial Cells and Contributes to the Establishment of Central Immune Tolerance
Source: Front Cell Dev Biol. 2021 Mar 29;9:655552. doi: 10.3389/fcell.2021.655552 (PMC8044826; doi:10.3389/fcell.2021.655552)
Supplement: Supplementary file 2 [file Table_1.XLSX]

## Sheet: DEG_list
GeneName	log2FC	pvalue
Slc13a2	4.16212	1.44836e-48
Abcb11	5.08509	4.64687e-48
Lypd1	-7.13837	9.40257e-36
Amd1	-5.471	1.61834e-35
Amd2	16.2098	3.09949e-28
Uba3	3.5917	4.23525e-28
Axl	2.41841	8.3152e-28
Actr3	-2.41189	4.11089e-23
Ptp4a3	4.93607	4.67436e-19
Gm1821	-1.68393	2.72611e-18
Rab43	4.203	5.45233e-18
Gimap4	2.78446	1.21939e-16
BC096441	-23.0107	2.56139e-16
Gpr39	4.06805	9.66278e-15
5730494N06Rik	2.73619	2.25585e-14
Elf3	1.57002	2.11717e-13
Gas7	2.43475	5.06634e-13
Txlna	1.99554	1.70151e-12
Il1rn	3.25117	2.59307e-12
Itpripl1	2.51781	8.44891e-12
Sowahc	1.55128	5.18879e-11
Rgs13	-2.14454	5.6055e-11
Tgoln1	1.29415	7.19451e-11
Car8	-2.14696	2.02292e-10
Gnb3	-1.4144	3.98348e-10
Ppp1r10	1.33083	3.35646e-09
Lrch4	-2.06929	5.33858e-09
Spib	1.11832	6.11224e-09
Reg3g	-1.30302	6.44762e-09
Fam115c	1.45154	9.36434e-09
Tas2r121	-10.4334	1.10091e-08
Lyrm5	7.73979	1.30352e-08
Ccl21a	-2.38597	1.5587e-08
Slc35c1	-2.33236	1.7045e-08
Icos	-1.51196	1.81984e-08
Ccl21b	-2.38846	1.93571e-08
Mepe	-10.3566	1.98457e-08
Gnat3	-3.00271	3.249e-08
Zp2	1.45091	4.64216e-08
Hiatl1	1.26108	5.24165e-08
Chka	1.22214	6.62722e-08
Armc4	-4.22607	1.25425e-07
Ppp1r18	2.9791	1.32981e-07
Gstz1	3.63895	2.20211e-07
Lrp1b	1.89959	2.49947e-07
Epha2	1.44304	2.60721e-07
Krt79	1.24211	2.99099e-07
Apoe	-1.67813	3.01631e-07
Gm13305	-24.2588	3.98136e-07
Tas2r104	-9.73887	5.46276e-07
Reg3b	-2.07526	6.23367e-07
Fcgrt	-1.39462	6.2714e-07
Gm9855	23.7098	7.23706e-07
Alg11	1.63986	7.82741e-07
Fam83h	-2.62195	7.94649e-07
Gm805	-9.7804	8.23762e-07
Ms4a7	-2.30216	9.64719e-07
St18	-2.22649	1.21065e-06
Adh1	-1.3075	1.26191e-06
Pacsin2	1.29623	1.30361e-06
Aim1l	2.34708	1.31798e-06
Yaf2	-1.61431	1.39902e-06
Ptges	1.14127	1.44194e-06
Nrg1	1.21811	1.47809e-06
Cd177	-1.17361	1.64103e-06
Avil	-1.06915	1.84751e-06
Hba-a2	-1.57349	1.98329e-06
Ccl11	-1.61253	2.02602e-06
H1foo	1.42008	2.05072e-06
Lclat1	-2.53992	2.08536e-06
2810474O19Rik	0.977508	2.13491e-06
Ssbp4	-1.6327	2.40027e-06
Adamts15	5.26478	2.41274e-06
Nlrp14	6.84438	2.62954e-06
Mbd3l2	-9.49576	2.66909e-06
Rgs16	0.978968	2.72773e-06
Il17a	-2.76594	2.88553e-06
Tox3	-2.56943	2.96472e-06
Atp2b3	9.49386	3.41942e-06
Krt16	0.951601	4.08802e-06
Cacna1b	1.30763	4.65046e-06
Sh3tc2	1.02948	4.96042e-06
Hes6	-0.946288	5.10619e-06
Col27a1	1.28697	5.16596e-06
Saa1	-1.16773	5.75969e-06
Col12a1	1.25851	6.47804e-06
Pdk4	1.23121	7.01671e-06
Zfp296	1.19311	7.38506e-06
Hmox1	0.908852	7.42248e-06
Gm6793	2.49993	7.84031e-06
Hand1	1.75784	8.1671e-06
Ccna1	-9.27179	8.96168e-06
Gm10532	9.35494	9.34592e-06
Enpp6	2.01646	9.4074e-06
Itfg3	1.36203	9.75866e-06
Olfr672	-9.25774	1.02239e-05
Ncf1	0.854407	1.09644e-05
Vcl	1.0071	1.14448e-05
Clca3	-1.08054	1.20311e-05
Bmp2	1.2178	1.31237e-05
Cobll1	1.56849	1.59187e-05
Pvrl4	1.09228	1.66573e-05
Plekhf1	-1.51152	1.72125e-05
C1qc	-1.94313	1.75414e-05
Nptx2	1.68786	1.92127e-05
Cyp4b1	-1.72178	1.95504e-05
Gp2	-0.894651	1.95801e-05
Cd38	-1.3992	2.12314e-05
Gm10485	9.15094	2.1364e-05
Myh11	1.21054	2.26251e-05
Myh7	2.33799	2.28122e-05
Pnmal1	9.28804	2.35184e-05
Bmx	-1.30837	2.3798e-05
Edn1	1.28734	2.43333e-05
Pcdhb18	-9.3077	2.47076e-05
Tm4sf1	-1.66289	2.7651e-05
Mctp1	-1.436	3.17551e-05
Gm10391	-10.274	3.30495e-05
Cldn13	1.44873	3.83437e-05
Fam53c	1.28061	3.8938e-05
Pxn	1.96382	4.01965e-05
Llgl2	1.16209	4.14815e-05
Chia	-1.71995	4.19403e-05
Dusp4	1.02611	4.28181e-05
Slc26a2	1.03873	4.67673e-05
Krt77	1.0638	4.99145e-05
Dsg1b	1.73886	5.29545e-05
Spna1	-1.45344	5.47824e-05
Chml	2.06169	5.57641e-05
Cflar	0.920599	5.73155e-05
Slco1a5	0.988387	5.89398e-05
Ldlr	1.23682	6.06922e-05
Itgae	-1.43071	6.12522e-05
Rbm20	1.60719	6.19106e-05
Cxcr6	-2.75796	6.29538e-05
Ak4	-1.86175	6.44376e-05
Acpp	0.958405	6.54861e-05
Mup5	-9.73153	6.63597e-05
Scn4b	1.81037	6.73767e-05
Dpagt1	-1.16014	7.10174e-05
Zfp238	-2.57657	7.14185e-05
Tnfrsf19	1.66087	7.19791e-05
Lrrk1	0.958139	7.33244e-05
Maml1	1.5454	7.81849e-05
Vstm2a	-2.37827	7.85162e-05
LOC627800	4.24737	7.96189e-05
2610028H24Rik	-1.76728	8.10937e-05
Cd80	0.927783	8.43328e-05
Lifr	-0.87812	8.80667e-05
Myo3b	0.986949	9.2085e-05
Pcdh17	1.1549	9.289e-05
Dsg1a	1.4401	9.3151e-05
Bpifa1	-1.007	9.31565e-05
Plcz1	1.53477	9.35485e-05
Zfp354a	-8.88617	9.52128e-05
Cyb561d1	1.31124	9.54039e-05
Rtp4	-0.96609	0.000104161
Myom3	1.76048	0.000105421
Phf1	1.41226	0.000105716
Meg3	-2.77144	0.000106505
Hrh3	-9.06485	0.000107275
Rptn	0.845016	0.000118461
Cfp	-1.18025	0.000123297
Acta1	-2.36151	0.000123329
Nfkbiz	0.856715	0.000131223
Ehd1	0.995229	0.000138546
Ltb	-1.09625	0.000141423
Tspan8	-1.11004	0.000142365
Neurod6	-8.79332	0.000143286
Gm1987	-2.74381	0.000143823
Ptprq	1.0049	0.000147991
Extl2	-3.84057	0.000149967
Sspo	1.28801	0.000155621
Hmgxb3	0.932425	0.000156521
Sfmbt2	3.00694	0.000156534
Cdhr3	-2.11483	0.000157665
Clec4n	-2.4334	0.000158972
Vdr	1.00755	0.000159358
Gm5878	8.76975	0.000160439
H2-M2	0.752845	0.000165471
Vcan	1.93471	0.000166155
Nt5e	-1.8038	0.000171163
Irf4	0.972817	0.000177513
Sepp1	-1.33383	0.000177631
Dock4	1.86572	0.000179142
Npr3	-9.51542	0.0001802
Gm5512	4.70366	0.000182216
Ccng1	0.765307	0.000183268
Lass6	1.32046	0.000186894
Kitl	1.5536	0.000188189
Tor1aip2	0.8665	0.000195743
1700003E16Rik	-2.04204	0.000202621
Col4a4	-3.93138	0.000203014
Hck	-1.11452	0.000203291
Zfp362	1.22704	0.000203947
Gm20605	1.1018	0.000204051
Calcrl	0.921179	0.000209013
Rpap2	-1.14618	0.000213625
Itln1	-1.18301	0.000217639
8430408G22Rik	-1.07979	0.000218143
Erv3	1.08173	0.000221276
Hist1h1d	5.08999	0.000224981
Pdzd7	2.91561	0.000228238
Ddx3y	1.64469	0.000230059
Ptpro	-1.88846	0.000233187
Tex21	-5.46164	0.000233423
4931406B18Rik	8.71445	0.000243047
Krt23	-0.849494	0.00024576
Pip4k2b	3.88532	0.000247448
Fbxw28	5.73169	0.000249499
Ky	9.28616	0.000255501
Fbxo2	-1.26872	0.00025654
Cyp1a2	-1.15147	0.000268645
Adamts1	0.925713	0.000272719
Oprk1	-8.63178	0.000273319
Lgmn	-1.36051	0.000278215
Mdc1	1.91225	0.000279091
1700003M07Rik	-1.75266	0.000279692
Ezr	0.73902	0.000280197
Btnl4	1.20845	0.000285544
Serpine2	-0.905704	0.000286452
Cygb	1.11804	0.000287535
Sp6	1.06593	0.000288635
Cyp2c66	-8.62577	0.000292046
Klk1b3	-1.73566	0.000292819
BC027072	-9.23468	0.000298824
Fcgr2b	-1.48707	0.00030141
Fchsd2	1.45851	0.000301838
Cyp2c44	-6.02113	0.000307164
Pcdhb10	-8.84282	0.000313473
Pxdn	1.22371	0.000313512
Sdr9c7	0.932631	0.000313763
Irf5	0.891915	0.000321552
Sh3bp1	0.89461	0.00032487
Dnahc7b	-2.04288	0.00032917
Cyp2a5	0.919475	0.000330032
4932412D23Rik	-8.70224	0.000331704
Crnn	0.968272	0.000335376
Prss34	-1.28331	0.000336234
Myl9	-1.9453	0.000341291
Rasgef1a	1.82719	0.000342495
Gm10670	-8.62243	0.000343215
Stra6	0.816855	0.000343793
F630206G17Rik	-8.60984	0.000345704
Snph	7.19242	0.000349019
Atp6ap1l	-6.63473	0.000351332
C1qb	-1.56592	0.000352659
H2-Eb2	1.08554	0.000361601
Cd68	-1.2613	0.000362185
Tas2r138	-2.59642	0.000364539
Tspan10	-2.08781	0.00036546
Slco5a1	1.01079	0.000367833
Fam129a	0.79586	0.000373378
Vmn2r7	-5.70923	0.000383768
Atp6v0d2	-1.80179	0.000383878
Sh3bp5l	0.849507	0.00038943
Scg2	-1.89819	0.000394616
Agphd1	1.76678	0.000395921
Csrnp1	0.749799	0.000396604
Grin2c	1.27759	0.00040032
Cldn1	0.803611	0.000404391
Atg9b	1.55819	0.000406449
Myl1	-2.04183	0.000406655
Cyp4a12b	-2.56259	0.000408449
Grhl3	0.829931	0.000410234
Endod1	0.732355	0.000413351
Vwa5a	0.760249	0.000418225
Slitrk6	-1.6926	0.000422135
Krt78	0.939484	0.000424465
Cdc42ep4	1.12167	0.00042461
Lyz2	-1.02976	0.000424907
Tnip1	0.754678	0.00043537
Adam8	0.725605	0.000444879
Ms4a6b	-1.3585	0.00044496
Ankrd28	1.79308	0.000445151
Ccdc153	-1.89541	0.000447627
C1qtnf1	-2.49987	0.000448757
Rassf2	1.06868	0.000449499
Evpl	1.62709	0.00045524
Krt19	-0.803883	0.00045791
Car2	-0.940073	0.000458487
Foxn1	0.818282	0.000459752
Rbm45	-1.86469	0.000460074
Csf2rb2	1.4649	0.000460866
Ptpn18	-1.31214	0.000466867
Klhl26	1.31237	0.000480936
4933433C11Rik	8.56239	0.000491757
Trim43b	1.32253	0.000492317
Slc34a2	0.932619	0.000499431
Kirrel	6.1676	0.000500335
Hcrtr1	2.38196	0.000505238
Brd2	0.855399	0.000505656
Psapl1	0.76597	0.000509421
St14	0.756128	0.000524019
Apobr	1.15082	0.00052557
Agr2	-1.6806	0.000528267
Akr1e1	-0.870633	0.000530486
C1qa	-1.46757	0.000539179
Lum	-1.15139	0.000540712
Txnip	0.684583	0.000549551
Tgtp2	-0.917086	0.000551933
Klra5	-8.5872	0.000554954
H2-Q6	1.03439	0.000567362
Eno2	0.847091	0.000570838
St5	0.945291	0.00057195
Fscn1	1.05887	0.00057295
Kdm2b	0.785902	0.000574741
Syt5	-1.73115	0.000575358
Ap2a1	1.53282	0.000581545
Zfp804b	8.76556	0.000584268
Def8	1.08486	0.000594435
Vangl2	1.8529	0.000595225
Ifitm3	-0.849629	0.000597005
Ifit3	-1.00369	0.000597278
Fam160a1	0.928433	0.000613124
Cyp2b19	0.953322	0.000614198
Vsig10	0.943835	0.0006184
43530	1.1364	0.000622306
Eif2s3y	1.25282	0.000640316
Apbb1	-1.17358	0.000642031
Alox5	-1.72588	0.000670361
Sstr3	2.85139	0.000671452
Gm13088	-8.45439	0.000676177
Gcap14	0.792105	0.000681653
Slpi	-1.23674	0.000718217
Ttbk1	4.0935	0.000727
Smcr7l	1.00073	0.000733255
Entpd1	-1.35814	0.000736632
Spic	-1.39218	0.000746073
Ep400	0.810968	0.000746761
Slc26a9	1.20004	0.000761197
Cd209b	-3.66081	0.000764007
Il17rd	5.15095	0.000767269
Baiap2	0.825962	0.000767461
Fxyd5	-1.12717	0.000767817
Gm4179	-4.8265	0.000769968
Oog3	-5.80622	0.000773801
Mir17hg	-1.16993	0.00078166
Fam55c	1.32541	0.000791208
Sqstm1	0.644266	0.000796335
Lnx2	0.809965	0.000817514
Srebf2	0.9891	0.000820584
Arhgef5	1.07716	0.00082792
2810422O20Rik	-1.54488	0.000833121
0610005C13Rik	-2.01261	0.000834203
2010315B03Rik	4.24946	0.000840241
Blk	0.854872	0.000849451
Gm4952	-3.93684	0.000862184
Col4a1	1.06442	0.000873502
Gm5833	-8.40432	0.000885303
Aif1l	0.812364	0.000899527
Zfp521	-1.95914	0.000904048
Clec4a1	-2.13152	0.000905216
Reg1	-1.31466	0.00090815
Col24a1	5.37256	0.000918336
Il22	-1.39568	0.000923644
Khdc1b	-1.7637	0.000934249
Olfr629	-8.372	0.000957837
Ccdc88b	0.957185	0.000962583
Micall2	1.4069	0.000971127
Gda	0.848128	0.00100866
Gm5464	-8.53013	0.00101005
Gm9899	8.43474	0.0010101
Srl	0.739269	0.00101641
Zswim3	1.68373	0.00102198
Gm4894	-5.56421	0.00102919
Ctcfl	-1.16763	0.00102974
Trp53inp2	0.949441	0.00104514
Gcnt4	1.05856	0.00105015
Irf6	0.732457	0.00106808
Teddm1	8.34791	0.00106995
Krt36	-1.1471	0.00107738
Gpr101	-8.34794	0.00108515
Gm10548	-5.98788	0.00110182
Akr1c12	-1.29892	0.00110191
Trpm5	-1.00631	0.0011084
Bpifb1	-1.07759	0.00112339
Ttyh2	1.30842	0.00113678
Otx2	-8.30639	0.00114178
Zswim4	0.991635	0.00114412
Igsf3	-0.77463	0.0011483
Grik3	5.38339	0.0011555
Col2a1	2.16265	0.00116158
E030019B13Rik	-8.29756	0.00116611
Timd4	-1.55313	0.00116744
Il10	-1.08673	0.00116854
Pip5k1c	1.0318	0.00117313
Myadm	-3.18369	0.00117355
Slc46a3	-0.946145	0.0011812
Pdcd1	-0.97367	0.00118663
Spock3	-1.70867	0.00119313
Gm10825	-8.3032	0.00120502
Stat5a	0.658825	0.00121015
Adam11	0.963606	0.00121655
Ncdn	0.976147	0.00122829
Mcc	2.39173	0.00125722
Nomo1	0.796917	0.00126706
Bcor	0.920637	0.00128094
Tfe3	0.875226	0.00129509
Sntn	-2.18359	0.00130258
Slc40a1	-1.2292	0.00131311
Fcgr3	-1.81517	0.00131463
Prom2	1.05649	0.00133714
Dock6	0.932732	0.00135414
Kcna4	8.80993	0.00135518
Slc17a1	-2.16868	0.00137652
Fxyd6	-1.00387	0.0013946
Ibsp	-1.08363	0.00139843
Slc38a10	0.635707	0.00140202
Dhx34	0.91522	0.00140924
Hp	-1.02365	0.00141253
Gm4841	1.51569	0.00142745
Plin4	8.37522	0.00143022
Stra8	1.25786	0.00144443
Insig1	1.17548	0.0014525
Chst10	-1.49711	0.00148621
Osbpl3	0.827973	0.00150934
Olfr1133	-8.25585	0.00151176
Cdhr1	0.813873	0.00151336
Csn2	0.76701	0.00153965
Lpo	0.6839	0.00155476
Aen	-3.30959	0.00156189
Tmcc3	0.686924	0.00157829
Itgb8	1.15973	0.0015927
Klra23	-8.24354	0.00159547
Lasp1	1.00478	0.00162786
Slc41a1	0.969522	0.00163165
Rcan2	-2.19301	0.00163185
Zfp1	-4.53629	0.00165147
Slfn1	-1.4036	0.00166095
Kif13b	1.54097	0.00166941
Kcne4	-1.76332	0.00167514
Perp	0.699358	0.00168458
Eif5a2	1.2513	0.00168582
Sik1	1.26648	0.00169546
Cadm2	1.29028	0.00170062
Pde1c	0.790096	0.00172574
As3mt	-0.959471	0.00172588
A430105I19Rik	2.91441	0.0017383
Hsd11b1	-0.830206	0.00174812
Nostrin	0.674152	0.00175214
Cyth1	0.645463	0.00177816
Dsg4	1.41046	0.00177986
Ccr8	-0.978612	0.00179743
Fam13b	0.743375	0.00180608
Olfr1065	-8.18619	0.00181192
BC080695	-8.2249	0.00183262
Gadd45b	0.761776	0.0018375
Gja4	0.776157	0.0018409
Tgm1	0.997376	0.00184594
Spag16	-2.10645	0.00184841
Slc30a2	0.947087	0.0018495
Psg25	1.16429	0.00185091
Saa3	-0.767282	0.00186407
Hmgcr	0.783145	0.00186577
Gtpbp2	1.07773	0.00188597
Gm14446	-0.994322	0.0018945
Kdm5d	1.84331	0.00189858
Tmem8b	2.6207	0.00190057
Ltbr	1.14329	0.00191144
Prdm1	1.69264	0.00191426
Ror2	5.44623	0.00191834
Slc5a3	1.26088	0.00193661
Relb	0.748542	0.00194476
Hsd17b6	-1.32784	0.00195739
Omd	-3.48198	0.00196073
Ces1g	-1.533	0.00198556
Mrps11	-0.922569	0.00200234
Grm2	1.90741	0.00201607
Svop	8.46703	0.00203578
Hdac9	0.997265	0.00203929
Abca15	8.29077	0.00204122
Slc9a8	0.941527	0.00205036
Chkb	-5.72506	0.00205472
Kcnh3	1.27627	0.00205919
Cmya5	-2.55402	0.00206827
4632411B12Rik	0.670218	0.00207516
Trim9	-3.33698	0.00207764
Lrmp	-0.882392	0.00208802
Ccdc78	-2.14218	0.00209007
Sec24b	0.73269	0.00210263
Rxfp4	8.16756	0.0021287
Cxcl5	-0.902653	0.00213713
G3bp2	0.711259	0.00216381
Pds5b	0.812449	0.00217495
Slc38a2	0.720945	0.00218645
Zfp41	1.2906	0.00219875
Grid1	1.31137	0.00220411
Rap1gap	0.962969	0.00220738
Ibtk	0.991808	0.00221897
Nfyc	-2.95576	0.00222255
Dll4	1.07192	0.00223029
Ethe1	-1.98929	0.00226809
Rfx6	-4.98934	0.00227803
Capn9	-1.37884	0.00228836
Bicd2	0.808139	0.0022908
Myf5	-3.14285	0.002296
Crebzf	-1.27233	0.00229876
Tbx3	0.828794	0.00229917
1700011I03Rik	-8.23931	0.00230214
Snx5	0.727834	0.00230989
1700018B08Rik	-8.21199	0.00231589
Nhsl1	2.08491	0.00232662
Fam166a	4.28197	0.00233115
Gm7337	-9.41558	0.00235136
Fzd5	2.39919	0.00237205
Chmp4c	0.845183	0.00237209
Grem1	-1.01434	0.00237267
Loxl4	1.93392	0.00237902
Arhgap30	0.919232	0.00238053
Kcnb2	2.66949	0.00241549
Ncoa3	0.713842	0.00242368
Mmp2	-1.13011	0.00246394
Cbln4	-1.95047	0.00252782
Art2a-ps	1.25243	0.00255178
Zkscan2	8.17536	0.00255284
Clmn	1.00339	0.0025657
Dhx37	1.18992	0.00257358
Mfng	-0.733564	0.00257611
Gm11517	2.2018	0.00257654
Adap1	0.807284	0.0025844
Gria1	3.64305	0.00259521
Fam181b	-2.73453	0.00259645
Ccdc19	-2.36738	0.00262581
Amigo2	-1.93194	0.00262955
Gm3716	8.16005	0.00263255
Actc1	-2.72752	0.00264749
Foxj1	1.96637	0.002661
Epha4	0.953645	0.00266705
Rpgrip1	2.1464	0.00268733
Ly75	1.13016	0.00270171
Rp2h	0.72442	0.00270955
Trpm7	1.10869	0.00271059
Tspan7	-0.940634	0.00271565
Serpinb13	-2.85629	0.00271792
Gm10653	8.12518	0.00274343
Sbsn	1.23722	0.00274687
Aff1	1.68289	0.00278432
Adam12	1.40364	0.00280977
Tmem184c	-0.821776	0.00282703
Slc17a4	-1.87945	0.0028533
Pla2g2d	-0.935309	0.00285736
Pnpla2	0.672446	0.00286286
Ncapg2	1.42126	0.00287022
Erlin1	0.878462	0.0028988
4930563E18Rik	-8.15513	0.00289962
Slc4a8	0.858539	0.00290139
C2	0.876568	0.00290722
Arc	0.601286	0.00291116
Fam49a	1.04812	0.0029513
Lpin3	1.19165	0.00296204
Hrnr	0.892441	0.00296723
Cdcp1	0.703749	0.00298791
Vsx1	8.08617	0.00298884
Fosb	1.1894	0.00298946
Gatm	-1.06272	0.00299431
Wdr44	0.754984	0.00300325
Nhlh2	-8.28808	0.00300606
Ccdc67	-1.56216	0.00301296
Rdh18-ps	-8.19168	0.00302324
1700106N22Rik	-1.51511	0.00302467
Gm4902	-1.11993	0.00305142
Gm9573	-2.42834	0.00306324
1190003K10Rik	8.1342	0.00306354
Serpinb9b	0.852755	0.00306425
BC053393	5.37491	0.00306752
Slco2a1	0.889702	0.00307403
Tagap	0.797346	0.00307825
Mxd1	0.57147	0.00308174
Hgsnat	-0.954599	0.00312918
Arhgap27	1.37614	0.00317937
Pkp1	0.992365	0.00318424
Neurod4	-1.88511	0.00318589
Bckdk	-0.712609	0.00324747
Calm2	-0.60255	0.00326485
Tpst2	-0.709026	0.00327296
Glipr2	0.645737	0.00328105
4933412E12Rik	-1.61322	0.00328707
Onecut2	-2.00567	0.00328834
Cpxm1	-1.73083	0.00331403
Tas2r107	8.18557	0.00332156
Dnmbp	0.904249	0.00335525
Grp	-1.08989	0.00335543
Zfp788	-1.19148	0.00337444
Nefl	-1.25001	0.00338039
Il5ra	0.732183	0.00339145
Sepw1	-0.652282	0.00340055
Rdh19	-8.02471	0.00342855
Neurl1a	-1.33025	0.00342997
Vmn2r66	8.04806	0.00344214
Mndal	-0.70494	0.00345066
Cpeb4	1.93897	0.00347062
Zfp493	3.11388	0.00348972
Gimap3	-0.870436	0.00348976
Dhx9	1.89897	0.00349689
Cd209f	-2.17161	0.00350177
Camk1	-1.32012	0.00350579
Hexb	-0.934122	0.00351302
Rnf24	1.0329	0.0035485
Mmp8	-1.08103	0.00355594
Slc1a7	8.02188	0.00357247
Gltscr1	1.62047	0.00360135
Synb	8.10788	0.00360453
Sap30bp	0.725729	0.00360787
Prkaa1	1.05092	0.00360906
Lrrc18	-2.29563	0.00361194
Csf2rb	0.85894	0.00363902
Sbpl	-0.857486	0.00364462
Fmo3	-0.916996	0.00365541
Lox	-1.90443	0.00366912
Fam43a	0.661464	0.00370694
Itgav	1.31639	0.00370793
Catsperb	-2.88046	0.00372171
Cdk12	0.808219	0.00372284
1700049E15Rik	-5.34956	0.00372369
Cpt1a	0.692112	0.00373546
Omp	0.875044	0.00377691
Ptger3	0.869302	0.00379024
Cry2	0.665713	0.00382468
Cilp2	2.51343	0.00385153
Gpr62	8.001	0.00386236
Rpa1	-0.795668	0.00387462
Sparc	-0.732826	0.0038882
Plxnb2	1.08208	0.00388941
Tas2r124	8.02105	0.00393684
Tmx3	0.620832	0.00394927
Sgk1	0.57726	0.00396123
Sh2d7	-1.33824	0.0039936
Kcng4	-2.87047	0.00403553
Pom121l2	-8.07824	0.00409708
Aspa	-4.73558	0.00414333
Hjurp	-1.00764	0.00415621
Lama3	0.821912	0.00418033
Sstr1	8.06288	0.00419614
Rgl1	-1.00387	0.00419802
Clec7a	-1.34376	0.00420508
Ms4a4b	-0.803137	0.00421319
Fam26f	-1.19799	0.00423335
Hepacam2	-0.763111	0.00425147
U05342	-7.94405	0.0042718
4933431G14Rik	-7.98339	0.00427476
Rttn	1.68078	0.00427992
BC016579	0.869029	0.00429565
Ormdl2	-1.20396	0.00430024
Emp1	1.5477	0.00433788
Sertad2	0.766107	0.00437423
Akr1c13	-0.99472	0.0043821
Prkx	0.808795	0.00438862
Srebf1	0.843357	0.00441719
Nhlrc2	0.681265	0.00442384
Efnb3	4.50217	0.00443361
Krt33b	-1.83244	0.00446349
Hpgds	-0.916199	0.00446538
Arhgdia	0.58845	0.00448275
Phrf1	0.68609	0.00449806
Tmem63b	0.88455	0.00455368
Foxb1	-7.96159	0.00456111
Spag6	-1.47208	0.00461095
Pcdhb16	-1.68562	0.00461199
Gm17769	8.06657	0.00461598
Slc37a1	0.693349	0.00462163
Pim3	0.620773	0.00464245
Itpr3	0.968856	0.00469271
Ube2q1	-1.73665	0.00472724
Ppl	0.970779	0.00473086
Hspa1a	0.720468	0.00479568
Oas1d	-0.799544	0.00479898
Tbc1d2	1.09966	0.0048
Casp14	-1.26454	0.00481903
Fam55b	1.04434	0.00484905
AI837181	-5.31747	0.00489285
Hus1	1.51227	0.00489372
Klhl20	1.09804	0.00491132
9130014G24Rik	0.801786	0.00492456
Serpina1d	-9.09091	0.00493738
Gigyf2	0.678682	0.00495568
Kcnj11	-2.05061	0.00497045
Tas2r105	-2.39301	0.00498361
Dse	-1.17937	0.00499578
Ccl19	-0.718261	0.00500418
G730013B05Rik	7.96054	0.00502777
Cyp26a1	-0.811745	0.00503058
Gm16973	1.82803	0.0050352
Klk6	-0.758941	0.00504168
Nphs1	1.4159	0.00504205
Glyr1	1.01856	0.00504477
4933400F21Rik	3.96251	0.00506059
Obfc2a	0.578673	0.00506709
Osgin1	0.80968	0.00509142
Gm4984	7.98163	0.00513587
Rab11fip1	1.12002	0.00515199
Nkapl	7.96251	0.0051563
Ifi27l2b	-1.07255	0.00515663
Mdh2	-0.634691	0.00516143
Atf3	0.644024	0.00523448
Mkks	-1.90012	0.00527507
Cd34	-0.862818	0.00529063
Zc3h6	0.728915	0.0053196
C2cd4b	-2.97765	0.00532134
Dgki	-1.48838	0.00532288
Capn13	-1.67966	0.00532685
Lhx1	-2.66405	0.00534087
Met	1.49751	0.00536436
AA388235	-3.66758	0.00537672
Shroom4	3.12061	0.0053837
Ctsa	-0.732336	0.00539533
Cps1	1.29035	0.00543337
Ltbp2	0.780895	0.00549055
C1rb	4.45312	0.00551277
Cx3cl1	0.720978	0.00552422
AI836003	0.746499	0.00560033
Gm5141	1.95586	0.0056094
Ppapdc2	-1.9223	0.00561308
Tcp10c	-2.88227	0.00562062
1700071M16Rik	-8.06789	0.00568262
Cecr2	2.02608	0.00570328
Vill	1.08653	0.00570657
Gm7457	-9.02861	0.00571287
A430033K04Rik	1.05749	0.00573748
Gm10094	5.34846	0.00577483
Wdr90	0.814546	0.00577826
Rnf39	0.840404	0.00585192
Lrrk2	0.94571	0.00585296
Neat1	0.773239	0.0058649
Adamts12	2.38524	0.00587387
Krt25	-1.22033	0.00587551
Vps26a	1.63897	0.00589756
Arrdc4	0.677072	0.00590315
Raver1	1.12501	0.00593104
Gpr139	-7.90854	0.00593351
Pcdhgc3	1.37957	0.00593749
Mbd3	-1.03697	0.00595347
Ftl1	-0.566162	0.00597306
Slc10a1	2.32314	0.00600513
Il2ra	0.843558	0.00601701
Gtpbp1	0.674693	0.00601764
Vmn1r157	-8.4395	0.00601778
Epha1	0.951	0.00601953
Slc13a3	-1.23769	0.00604663
Gm4934	2.03838	0.00607282
Pik3r2	0.89503	0.00607351
Cd160	-2.61947	0.00613345
Atp4a	-1.0973	0.00613579
Mospd3	-0.898335	0.00613685
Slc4a3	1.10702	0.00616724
Aqp9	-1.0392	0.00617064
Havcr1	1.31658	0.00617591
Slc47a1	-1.8439	0.00618554
Olfr908	7.86933	0.00618676
Uts2d	1.08344	0.00620028
Dtx1	1.05005	0.00623931
Tceal3	-2.09909	0.00625285
Mdm2	0.584706	0.00628454
Asb6	0.884738	0.00629829
Igf2bp1	1.08421	0.00631235
Hs1bp3	1.07796	0.0063511
Zfp945	2.75445	0.00635293
Eci3	2.04262	0.00638027
Atp8b1	1.38112	0.00638115
Lingo1	1.11619	0.00638213
Slc6a20b	4.65662	0.00639009
Vnn1	0.855396	0.00640779
Gspt1	-1.0813	0.00643805
Fmo1	-1.18703	0.00643867
Fam120b	1.61956	0.00644032
Celf4	-1.90136	0.00644286
Pik3r3	0.642315	0.00644887
1500010J02Rik	0.695598	0.00645209
Klk1	-0.98131	0.00647197
4930556N09Rik	-7.81264	0.00647287
Gcm2	8.04579	0.0064837
Gm17821	-5.53689	0.00649594
Zc3h10	0.983079	0.00653997
Srm	-0.672417	0.00654416
Zfp658	-1.81024	0.00655125
Jup	1.02923	0.00656461
Hoxd3	1.72676	0.00656569
Abcc1	0.735428	0.00660731
Tmem151b	1.15809	0.00660852
Tmem38a	0.958779	0.00661757
Utp6	0.753519	0.00661905
Cela2a	-1.89819	0.00665179
Actb	0.795989	0.00665503
Wnt9b	1.97508	0.00666413
Atf4	0.750888	0.00669466
Chpf2	1.01348	0.00670308
Kynu	0.636108	0.00670937
Tmem204	-1.43353	0.00671844
9530053A07Rik	1.28103	0.00675786
Pde4c	0.972643	0.00676133
9030625A04Rik	0.643658	0.00676888
Skint4	0.642086	0.00679105
Foxh1	0.93012	0.00680836
0610038L08Rik	7.85783	0.00681275
Bach1	1.1827	0.00683222
Ms4a6d	-1.45469	0.00687874
Klk1b4	-1.35739	0.00690962
Vmn1r26	-7.79218	0.00693079
Gm20098	5.36608	0.00695735
Crhbp	0.989023	0.00696484
Syngr3	-7.79156	0.00696596
Relt	0.753664	0.00697966
Eml3	1.31571	0.00698555
Pcdhga9	5.53062	0.00698698
Lyg2	-1.90845	0.00699061
Trim29	0.852007	0.00700792
Arhgef40	0.879873	0.00701198
AI507597	3.38491	0.00704092
Anxa9	1.2146	0.00704254
Pkd2l2	1.00393	0.00704778
Aire	0.635765	0.0070517
Zfp687	1.04764	0.00705655
Ntsr1	3.27233	0.00707129
Espn	-1.30592	0.00708121
D030040B21Rik	5.2997	0.00712633
Ms4a4c	-1.21283	0.00712745
Fnbp1l	0.811101	0.00716253
1810020O05Rik	7.91225	0.00716893
Iglon5	7.80512	0.00718214
Eefsec	-0.64069	0.00719059
Asph	-0.64266	0.00720543
Ncln	0.686751	0.00720591
Gak	0.691522	0.00724263
Spata2	0.896879	0.00725178
Plbd2	0.921134	0.00728098
Tnnt2	0.769571	0.00729309
Trim16	1.05035	0.0073195
Scamp3	-1.11767	0.00732111
Rtn4rl1	1.00261	0.00732396
Pappa2	1.34313	0.00735201
Tspan4	-1.56092	0.00735924
Hes2	1.77224	0.00739735
Fam123c	-8.90442	0.00744855
Eif3g	-0.552439	0.00747225
9930111J21Rik2	-3.90933	0.00747427
Prkcsh	0.86523	0.00748113
Hsd17b10	-0.868633	0.00748937
BB019430	7.8363	0.00750862
4931408C20Rik	1.1824	0.00754724
Ache	0.684937	0.00763395
Birc2	0.553837	0.00768096
Nfkbid	0.59741	0.00770546
Rtn4	-0.652067	0.00772763
Sh3bp4	0.741583	0.00773774
Olfml3	-1.43593	0.00775546
43716	0.734453	0.00777242
Elovl2	-1.88325	0.00777337
AI197445	-7.78885	0.00781998
Hspa13	0.740067	0.00785388
Prkch	-0.821256	0.0078556
Slc4a11	-0.823776	0.00787471
Dmd	1.08329	0.0079122
6330503K22Rik	0.795992	0.00793768
Ugt2a3	-7.74311	0.00798974
4931440L10Rik	-7.74566	0.00799788
Dock9	0.83757	0.00802398
0610007C21Rik	-0.617581	0.00803895
Klk1b26	-0.9812	0.00805066
BC051019	-2.37126	0.00809936
Foxo3	1.03593	0.00809984
8430419L09Rik	0.614637	0.0081629
Slc7a11	1.02116	0.00816499
4930552P12Rik	1.22958	0.00816613
Pelp1	1.3272	0.00817101
1200009I06Rik	0.578952	0.00822241
Uty	1.86673	0.00824599
Amica1	-0.90916	0.00824768
Gm597	-8.85495	0.00825217
Prp2	7.88923	0.00825964
Abtb2	0.912015	0.00826844
Mpeg1	-0.666311	0.00827787
Nkx2-6	0.947414	0.00827902
Smok2b	-3.05315	0.00830979
Gm2a	-0.533563	0.0083141
Zfp949	0.854471	0.00833028
Eif1	0.676323	0.00836112
Fchsd1	1.06822	0.00837047
LOC434205	-5.83837	0.00837066
43717	0.586134	0.00839712
Resp18	-0.956542	0.00842269
1700001L05Rik	1.50455	0.00844753
Tsc22d1	-0.571514	0.00847815
Pck1	-1.15374	0.00849077
Map3k10	-1.9485	0.00851695
Trim65	0.875928	0.00853329
B3gnt5	-1.15124	0.00853573
Fbxo33	-0.901873	0.00858462
Adhfe1	-1.39192	0.00859915
Lrrc14b	3.23641	0.00860075
Tmem18	0.569614	0.00860752
Gabrg2	-2.85917	0.00860987
Ccl28	-2.03322	0.0086169
Arhgap33	1.84397	0.00862322
Med15	0.934396	0.00864837
4732491K20Rik	-2.72559	0.00869131
Vwa3a	-1.38282	0.00871781
Gm4975	8.8487	0.00872654
Papss2	1.25437	0.00880912
Ctsw	-1.18932	0.00882002
5730590G19Rik	1.48332	0.00883811
Cdsn	0.740298	0.00888328
Gm514	-1.66995	0.00889287
Avpr1b	5.44206	0.00889521
Rnf150	-1.50437	0.00890483
Zfp488	7.73343	0.00891211
H2-Q4	1.42852	0.00894673
D8Ertd82e	1.16024	0.00895583
Nfe2l1	1.11985	0.00897113
Dpp10	0.645976	0.00899066
Znrf3	-0.796256	0.00911562
Ctsb	-0.732388	0.00911941
Slc6a2	-2.30651	0.00913247
Kcnk10	-1.84088	0.00918201
Ctnnal1	-0.875118	0.00919867
Lmo4	-0.602169	0.00923105
Nptx1	1.05436	0.00924946
Ckm	-1.1513	0.00927915
Tm9sf3	-0.907035	0.00928263
Arhgef15	1.67366	0.00929971
Tmem160	-1.37919	0.00932429
Krt83	0.911001	0.0093494
Nr1h5	-1.98497	0.00937701
Vmn1r-ps79	-7.68768	0.00939065
Mapk13	-0.82324	0.00940502
Trit1	1.11917	0.00941111
Foxj3	0.861035	0.00945093
Cntn1	-0.859845	0.00948836
Igfbp2	-1.49882	0.00949175
F930015N05Rik	2.74225	0.00958743
Arsa	0.978676	0.00959127
Gm14137	0.883549	0.00962522
Efemp1	-1.56382	0.00963002
Solh	1.54936	0.00963447
Il10ra	0.880762	0.0096414
Erbb2ip	1.02987	0.00967861
Bccip	-0.584422	0.00969502
Acnat2	7.75183	0.009697
Ddc	-1.04653	0.00972004
4732471D19Rik	1.24299	0.00973852
Ssbp3	1.40242	0.00975063
Vps18	0.8437	0.00978846
Krt27	-2.45871	0.0098176
Nek1	1.04115	0.00981944
Baat	1.32678	0.00989447
BC005561	-1.16412	0.00990389
Ppp1r15b	0.856336	0.00994122
Olfr222	7.8758	0.00994507
Slc4a10	0.933357	0.00994541
Flnb	0.904744	0.00994675
Casp9	0.788762	0.00995486
Nlrp9c	8.03163	0.0100117
Vim	0.743679	0.010015
Gm3286	-8.7596	0.0100169
Prl6a1	-7.6667	0.0100205
Tmem37	-0.840728	0.0100481
Rin1	1.48173	0.010067
Mbp	0.765454	0.0100761
1110004E09Rik	-0.651924	0.0100773
Rmst	2.08167	0.0100845
Osbpl6	-1.49291	0.010085
Islr2	8.76909	0.0100989
Elfn2	2.0494	0.01012
Usp45	1.20008	0.0101224
Lmbr1l	1.04019	0.0101618
Prune2	-0.729564	0.0101734
Asprv1	0.632223	0.0101812
Cnih3	-4.49832	0.0101944
Sepsecs	0.722237	0.0102181
Il1rl2	0.832852	0.0102373
Morc2b	-7.6781	0.0102547
Snx6	-0.55302	0.0102666
Plekho2	0.919842	0.0103036
Kcng3	5.21975	0.0104549
Commd1	-0.658148	0.0104668
Gem	0.62199	0.0104836
Prdm2	1.02408	0.0105732
Trim38	-3.42074	0.0105734
Dnmt3a	0.583046	0.0105864
Mtmr12	0.748355	0.0105867
Adar	0.904347	0.0106363
Kctd18	-1.84257	0.0107032
Hnrnpu	-1.45773	0.0107124
Hmcn1	3.10007	0.0107224
Ano5	7.66757	0.0107626
Tacstd2	0.528471	0.0107675
Asns	-0.841734	0.0107687
Prss22	1.18698	0.0107922
Enpp7	7.83996	0.0107982
Serpini1	1.10066	0.0108154
Fcgbp	1.07899	0.0108517
Drd1a	-4.03996	0.0108538
4930588N13Rik	-7.68211	0.0109099
Zfp36	0.500717	0.0109475
Itch	0.904002	0.0109556
Nova1	-8.70758	0.0110142
Olfr574	-7.63555	0.0110272
Sin3a	0.87419	0.0110409
Rnf32	-1.81302	0.0110553
Zfyve1	0.835837	0.0110791
Wscd2	1.30697	0.0111764
Fam98a	0.554296	0.0111974
Pla2g3	0.728604	0.0112174
Trp53bp2	0.633071	0.0112359
Osr2	-0.778743	0.0112601
Rps19bp1	-1.00337	0.0112609
Klhl12	0.941594	0.0112932
Mthfr	1.41006	0.0113264
Zfp189	1.1459	0.0113908
Pum1	0.674836	0.0113929
Cog1	0.742136	0.0114058
Cpne6	1.36157	0.0114068
Rel	0.541203	0.0114095
Spdya	7.64698	0.0114133
Fam124b	-1.88303	0.0114345
Oprd1	2.55721	0.0114402
Pnmal2	0.949974	0.0114478
Pacsin3	0.916271	0.0114682
Fam101a	-2.22507	0.0115124
Csrnp3	0.9869	0.0115192
Elovl1	2.37807	0.011527
Lpar6	-0.769881	0.0115347
Lmna	0.559563	0.0115376
C330006A16Rik	7.39277	0.0115713
Slc6a15	1.12605	0.0116479
Zyg11b	0.935689	0.011657
2700078E11Rik	0.947434	0.0116616
Plb1	0.591248	0.0116651
Lrdd	1.23533	0.0116958
Agpat3	0.775631	0.0117098
Gpnmb	-0.899073	0.0117367
Tln2	-1.31274	0.0117645
Pramef8	0.606216	0.0117714
Iqgap3	1.04679	0.011789
Tkt	0.48644	0.0118212
D3Bwg0562e	0.869153	0.0118597
Ccl7	-1.04623	0.0118756
Gm12888	-2.96731	0.0119033
Tmod1	1.39266	0.0119193
Zfp184	-1.17748	0.0119239
Rem2	1.01521	0.0119269
4931406P16Rik	0.937575	0.0119347
Serpine1	1.54316	0.0119582
6820408C15Rik	-1.18367	0.0119585
Rapgef6	0.709862	0.0119624
Ccdc56	-0.639798	0.0119839
Wnk4	1.15084	0.0119949
Il28a	-1.25742	0.0119952
Plcb2	-0.72439	0.012013
Stard4	0.83131	0.0120169
Dclre1a	1.15923	0.0120625
Sesn2	0.632275	0.0120675
Xiap	0.839085	0.0120706
Osbp2	1.70263	0.0120903
Hpca	1.22788	0.0121564
Tnk1	0.812197	0.0121597
C4bp	-0.686475	0.0122126
Bag3	0.673132	0.0122155
Rln3	-0.819283	0.0122253
Sun2	1.63365	0.0122508
Fam190a	1.31014	0.0122707
Pmp22	-1.19296	0.0123084
Mup11	3.14784	0.0123093
Ccdc109b	-0.770312	0.0123245
P2ry6	-1.06755	0.0123287
Krtap31-2	-7.67165	0.0123741
Gpc2	4.40362	0.0123936
Cpe	-1.07094	0.0124181
Tigd3	7.61749	0.0124205
Tfrc	0.805927	0.0124699
Nubpl	-0.902754	0.0124706
Gsta1	-0.776242	0.0124725
Tmcc2	0.884872	0.0124789
Abca7	0.890265	0.0125214
Scd2	0.926665	0.0125309
Tmem43	0.560839	0.0125392
Lpin2	0.985958	0.0125498
Psrc1	1.21356	0.0125559
Kdm1b	0.564421	0.0125719
Alox5ap	-1.15978	0.0125777
5730420D15Rik	-7.60257	0.0127049
Vars	1.04857	0.0127426
Rasgrp3	-0.974649	0.0127482
Hnrnph1	0.637925	0.0128393
Tmem207	8.64763	0.0128422
2010106G01Rik	0.697065	0.0128486
Adra1a	-1.3456	0.0128634
Abcc5	0.67505	0.0129273
Arhgdib	-0.607236	0.012929
Ufm1	1.70175	0.0129457
Pwwp2a	1.22538	0.0129557
Krt80	1.14954	0.0130198
Dnm3	1.0921	0.0130661
Pcdha9	8.64569	0.0130778
Lrrc17	-1.41175	0.0131275
Glra2	7.59617	0.0131337
Ptbp2	0.884116	0.0131356
Zdhhc9	1.99118	0.0131497
Ninj1	-0.718728	0.0131551
BC022687	-0.906364	0.0131684
Tmub1	-0.810593	0.0131886
Abr	0.859879	0.013216
Zfp454	-8.6185	0.0132225
A530032D15Rik	-1.17451	0.0132368
Tmx4	1.1302	0.0132831
Tob1	0.749025	0.0132933
Xaf1	-0.846003	0.0133058
Clca4	-1.21019	0.0133139
Asrgl1	-0.77949	0.0133356
Tbc1d1	0.563416	0.0134077
Dscaml1	0.6711	0.013418
Samd8	0.915402	0.0134696
Dlg5	0.841268	0.013471
Tbc1d10c	-0.549846	0.0134744
Fam163a	1.5246	0.0135008
Ccdc151	-2.32854	0.0135073
Litaf	0.541435	0.0136995
9130024F11Rik	-2.15294	0.0137124
Frat1	-0.793312	0.0137165
2410022L05Rik	-1.17012	0.0137312
Arsj	7.5821	0.0137475
4921525O09Rik	1.48172	0.0137596
Smarca5-ps	0.95648	0.0137811
Adamts4	0.879794	0.0137938
1700105P06Rik	-7.64925	0.0138419
Ccdc120	1.07433	0.0138591
Spsb1	0.615389	0.0139351
Tspan18	0.730572	0.0139767
2610301G19Rik	0.657642	0.014025
F2rl1	0.823022	0.014041
Nol10	1.1724	0.0140417
Magea5	-7.56104	0.0140587
Fam47e	-4.86086	0.0140771
D830015G02Rik	7.73194	0.0140843
Tnf	0.920813	0.0140858
Clip1	0.543451	0.0140924
Zfp239	-1.53158	0.0140955
Pdzrn3	-1.44238	0.0141347
4632428C04Rik	8.60357	0.0141775
Actn3	0.824222	0.0141797
Olfr976	-4.88572	0.0141799
H2-Q9	1.08666	0.0142133
Fasn	0.845068	0.0142256
Sema7a	1.83491	0.0142392
Mecom	1.06478	0.0142405
Dub2a	-5.39334	0.0142517
Clec5a	-1.44321	0.0143033
Exoc4	0.720373	0.0143433
Zmat3	0.695113	0.01435
Slc6a11	3.17192	0.0143603
Cops4	-0.549375	0.0143665
Oasl1	0.618105	0.0143915
Fam195b	-0.52824	0.0144041
Osbpl5	0.789753	0.0144488
Ptk2b	0.715473	0.014449
Abhd14b	0.648789	0.0144681
Mycs	-8.56649	0.0144871
Fbp2	-1.26015	0.0144876
Lrguk	-1.64806	0.0144948
Spert	-7.53738	0.0144975
Itga1	0.822451	0.0145037
Mamld1	0.912458	0.0145161
A430005L14Rik	-0.903374	0.0145219
Rnase1	-0.693947	0.014557
Bsdc1	0.57429	0.0145671
Ampd2	0.778477	0.0145933
Hmgcs1	0.545857	0.0146097
Armc5	1.09661	0.0146692
Atp6v0a1	0.725427	0.0146716
Syk	0.788949	0.0146975
Col5a1	0.723559	0.0147153
Pcdhb4	7.60726	0.0147635
Acsf3	0.9726	0.0147731
Klhl21	1.0544	0.0147952
Sbp	-0.919781	0.0148448
Cela1	-1.81134	0.0148694
Prrc2a	1.35875	0.0148739
Cbl	0.821507	0.0149367
Fam92b	-2.76784	0.0149391
Tle3	0.692132	0.0149737
Gldc	-1.53468	0.0150063
Dpy19l1	0.833772	0.0150762
Ptrf	0.532065	0.0151057
Ovol1	0.608972	0.0151256
Med26	0.627802	0.0151489
Plin5	-1.62481	0.015188
Creb5	2.21057	0.0152364
Cyp2f2	-0.566101	0.0152472
Cdh1	0.80325	0.0152503
Icosl	1.03972	0.0152636
Ddo	-1.40038	0.0153549
Lsm4	-0.689999	0.0153861
Gca	0.499561	0.0153894
Pak1	-0.811264	0.0154255
Efna3	1.28438	0.0154319
G0s2	-1.28598	0.0154829
Cdh23	1.2495	0.0154992
Ccdc93	0.946034	0.0155129
Atg2b	1.20039	0.0155341
Zfp433	1.5809	0.0155646
Myog	-1.05667	0.0155796
Tas2r129	-3.0508	0.015612
Synj2	0.590308	0.015645
Cyp4a10	-2.05161	0.0157426
Rsph4a	-1.02754	0.0157428
Ptprs	0.857741	0.0157672
Pacs2	0.825656	0.015877
Pcdh1	0.693857	0.0158901
Atpbd4	-0.805711	0.0158997
Aplp2	0.495324	0.0159444
Cd2	-0.572956	0.0160715
Krt42	0.81738	0.0160806
Fam102a	0.631324	0.0160814
4930506M07Rik	0.994114	0.0161031
Peg13	1.24449	0.0161235
Sult1c2	-0.743896	0.0161319
Tiam2	0.76333	0.0161577
Zfp939	2.26658	0.0161672
Faim3	-1.36406	0.0162042
Stx11	1.48414	0.0163136
Gzf1	1.14688	0.0163338
Ankrd35	0.618513	0.0163579
Ccl12	-2.60004	0.0163608
Olfr935	-8.50549	0.0163801
Dlx3	0.825521	0.016399
Acad9	0.501549	0.0164445
Ptk6	0.897264	0.0165192
Matn4	-2.15879	0.0165306
Ncoa4	0.648899	0.0165324
Polrmt	0.70693	0.016547
4930563E22Rik	2.69119	0.016586
Syt7	1.16112	0.0166159
Gpr157	1.03778	0.0166328
Qpct	-1.16048	0.0167041
Vmn1r196	-8.49476	0.0167109
Kctd10	-1.27287	0.016725
Notch2	0.914722	0.0167961
Gfra4	-1.76237	0.0168418
Anks1b	2.429	0.0168622
Ighmbp2	0.815844	0.016865
Crisp1	-1.25557	0.0168799
Igsf9b	1.75137	0.0168828
Cd84	-0.923044	0.0169354
Sel1l2	1.23721	0.016947
Sectm1a	-1.09816	0.0170216
Col17a1	0.885035	0.0171501
Arl5b	0.683055	0.0171613
C1ql3	-4.82087	0.0171935
Sftpa1	0.792336	0.0172281
Ralgapa2	0.540446	0.0172438
Myst2	0.683939	0.0172476
Rnf10	0.853111	0.0172556
Nos2	0.863364	0.0172724
Npas2	0.642896	0.0173592
Tuba1c	0.638043	0.0173974
Clip4	0.974816	0.0174084
Gm11346	-7.52675	0.0174234
2410137M14Rik	7.48318	0.0174889
Ifit2	-0.768198	0.0175217
Olfr594	-7.59194	0.0175533
Txndc12	-0.591035	0.0175561
Gdf2	8.48257	0.017578
A930006I01Rik	-7.47864	0.0176103
1810011O10Rik	0.530105	0.017612
Mycl1	0.836698	0.0176357
Sec16a	0.923257	0.0176639
1810046K07Rik	-1.19918	0.0176668
Cdh11	0.778913	0.0176863
Dtna	-1.68864	0.0176874
Map3k4	0.775787	0.0177017
Ifrd1	0.548103	0.0177133
Glul	-0.970226	0.0177222
Bdkrb1	0.58463	0.0177475
Tmem178	-8.46209	0.0177524
2410004N09Rik	7.54317	0.0177546
Cd200	0.795392	0.0177589
Sohlh2	2.07941	0.0177596
Efcab5	-1.57765	0.0177803
Wipi2	0.513807	0.0178552
Klk1b16	-0.957641	0.0178665
Gtf3c2	0.546569	0.0179048
Degs2	-0.735285	0.0179419
Htr3a	-1.89129	0.0179884
Prl7b1	3.42998	0.0179916
1110054O05Rik	-0.596154	0.0180494
Parp10	0.758061	0.018058
Rfpl4	7.50605	0.0180587
Rcn3	-1.43369	0.018098
Unc5cl	-0.84641	0.0181583
Pstk	-0.925561	0.0181814
Mctp2	-0.937807	0.018193
Smad3	0.820276	0.0182524
Tas2r116	-8.43989	0.0184904
Ppp4r1l-ps	-1.11114	0.0185114
Olfr1424	7.47091	0.0185253
Slc6a6	0.53998	0.0186186
Esm1	-1.44986	0.0186219
Shc1	0.609703	0.0186693
Tmem102	-0.677514	0.018742
Tas2r108	-1.4501	0.0187731
Trim32	0.752667	0.0188153
Pappa	0.90359	0.0188303
Rabgap1l	0.684784	0.0188492
2510012J08Rik	0.62141	0.0188554
Alb	1.84763	0.0188777
Oxct2a	4.01038	0.0188939
Golm1	-0.906998	0.0188939
Dsc3	0.920151	0.0189399
Arhgef19	-2.39057	0.0189436
Sec1	0.730767	0.0189584
Lrrn3	-1.37635	0.0189691
Gm4636	1.45986	0.0190125
1700003M02Rik	-1.62283	0.0190273
Spp1	-0.693319	0.019054
Fgl2	-0.731262	0.0190549
Fgd5	0.748195	0.0190654
Gprc5a	1.00273	0.0190696
Klra13-ps	7.50775	0.0191172
Slc4a7	0.867977	0.0191795
Glyat	-2.44021	0.0192161
Slc29a3	0.511904	0.0193022
Celsr1	1.07719	0.0193551
Loxl3	0.610932	0.019404
Fbxo36	-1.31652	0.01941
Col9a2	1.0946	0.0194739
Pcbp4	0.713914	0.0195134
Tom1l2	0.814371	0.0195329
Nkd2	0.612514	0.0195358
Hspb9	-3.60199	0.0195362
Ttc21b	1.15752	0.0195615
Bend7	-1.50464	0.0195857
Ces1d	-0.496853	0.0195994
Olfml2a	1.15461	0.0196072
1810010H24Rik	-1.26502	0.0196545
Zcchc6	0.475491	0.0197421
Sema4a	0.6464	0.0197437
Cep164	0.749826	0.0197605
Tshz2	-1.58237	0.0197682
Dpp6	-1.56235	0.0198789
Chd7	-0.934783	0.0199054
Dusp3	-0.889297	0.0199614
Ralgapb	0.845029	0.019963
Emr1	-1.13309	0.0200364
Sumo1	-0.482232	0.0200551
Creld2	-0.665962	0.0200597
Foxr1	4.92965	0.0200781
H2-Ke6	-1.3125	0.0201028
Dtx2	0.572446	0.0201078
Tspyl3	0.797141	0.0201522
Cxcl16	0.645165	0.0201708
Arhgef10l	0.657431	0.020184
Chi3l4	-1.40772	0.0202005
Plxna1	0.691893	0.0203288
Cdx4	-1.78005	0.0203338
Sertad1	0.773351	0.0203428
Prune	0.654939	0.0204128
Liph	0.539067	0.0204634
Akap12	0.641052	0.0204728
Rhbg	0.653371	0.0205025
Wdr38	5.50957	0.020505
Supt6h	0.604245	0.02062
Myo1b	-0.632487	0.0206254
Irf2	0.739688	0.0206373
Penk	-0.697397	0.0206772
Cpa3	-0.846209	0.0206847
Epcam	0.46571	0.0206916
Gabarapl1	0.596951	0.0206958
Eaf1	0.509694	0.0207054
Dennd2c	0.874938	0.0207238
Gpr165	8.39237	0.0207267
Mier2	0.962357	0.0207383
Pilra	-1.97123	0.0207945
Zfp758	0.649515	0.0208484
Gal	-0.693402	0.0208581
Filip1l	0.623398	0.0208616
Trim31	0.60117	0.0208617
Idi2	0.715203	0.0208676
Olfr330	-3.61381	0.0208826
Lzts2	1.27868	0.0209444
Prelp	-1.04801	0.0209803
Zc3h12a	1.3473	0.0210215
Foxe3	-7.41421	0.0210466
Gnal	1.2669	0.0210515
Zmym2	0.69444	0.0210991
Gm19510	0.98248	0.0212101
Scn3b	-1.63496	0.0212426
C230081A13Rik	0.610241	0.0212901
Xbp1	-0.53247	0.0212976
Ttc18	-2.16094	0.021333
Slc29a1	-0.482201	0.0213575
Malt1	0.791816	0.0214119
6430527G18Rik	1.28629	0.0215413
Adam9	0.664125	0.0215429
Slc25a15	-1.22268	0.0215479
Pdp1	2.20279	0.0215684
Ammecr1l	0.541483	0.0215994
Parg	1.03181	0.0216065
Tcn2	-0.480097	0.0216458
Col4a5	1.53997	0.0216579
Klf3	-0.776022	0.0217674
Pnpla8	0.51895	0.0217717
Csnk2a2	1.39833	0.0217897
5031439G07Rik	0.827467	0.0217922
Ubash3a	-0.755444	0.0219022
Trpm6	-1.71508	0.0219142
Prkcd	0.542733	0.0219246
Actr1a	0.517484	0.0219769
Gria3	0.619442	0.0219894
Il16	-0.67265	0.0220206
Rnmtl1	-1.16126	0.0220421
Fam188a	0.611771	0.0220531
Lrrc15	0.809019	0.0220865
P2rx3	0.809047	0.0221967
Kif24	1.34259	0.0222343
Raver1-fdx1l	2.13925	0.0222829
Prdm13	-8.33555	0.0223067
Arl13b	0.683431	0.0223191
2510003E04Rik	-1.78486	0.0223195
Ceacam19	0.732015	0.0223213
Sphkap	4.80442	0.0223349
Unc5b	-1.5763	0.0223994
9930014A18Rik	1.15915	0.0224327
Nlrp12	-7.51059	0.0224439
Mrpl42	-0.864165	0.0224568
Macc1	1.02202	0.0224711
Mafb	0.560086	0.022491
Gpr182	-0.967031	0.0225525
Cln5	0.674734	0.0226115
Ccdc41	-0.882067	0.0226417
C3	0.631791	0.0227197
Osbpl9	0.658204	0.0227314
Gm10677	-8.31917	0.02281
Arhgef18	0.891055	0.0228185
Pdcl	0.555212	0.0228337
Cep68	0.908351	0.0228436
Msl3l2	-1.76588	0.0228642
Maz	-0.691214	0.0228823
2010001M09Rik	-1.06244	0.0228884
Itgb7	-0.650907	0.0228965
Wdr54	-4.27631	0.0229159
Fam126b	0.601299	0.0229707
Trdn	0.869985	0.0229735
Tmem150c	0.802178	0.0230703
Plac8	-0.879264	0.0231352
Sox11	-1.29198	0.0232375
Zc3h18	0.69619	0.0233142
Tnfaip3	0.458002	0.0233705
Parp4	0.84962	0.0233714
Fam13a	-0.87679	0.0234078
Rfc2	-0.497407	0.0234172
Rom1	0.901124	0.0234801
Gm3776	-0.774592	0.0236028
Insig2	0.543177	0.0236084
Etv3	1.0643	0.0236175
6330439K17Rik	1.12703	0.0236284
Sult1d1	-0.925377	0.0236424
Gm10190	-4.71102	0.0237085
Abcc2	1.11714	0.0237182
Sesn1	-0.714788	0.0238523
E2f3	1.25176	0.0238726
Smoc1	0.875691	0.0239127
Atp1a1	-0.717359	0.0239304
Cdh12	4.78343	0.0239648
Cpsf2	0.610644	0.0239936
Acd	-0.540637	0.0240022
Tac4	-0.981808	0.0240186
Tmprss11a	-1.9382	0.0241144
Lgals1	-0.802574	0.0241391
Mrps10	-0.860092	0.0241504
C4a	2.97812	0.024159
Irak4	0.871083	0.024173
Naf1	-2.54588	0.0241753
Cmtm7	-0.588497	0.0241825
Ceacam-ps1	4.89357	0.024221
Dbc1	-1.10225	0.0242424
Snrpn	-0.827141	0.0242761
Slco1b2	-2.06704	0.0242975
Nfkb2	0.607953	0.0243188
Fam134a	-0.745198	0.024357
U2af1l4	-0.613066	0.0243794
Nup98	0.867187	0.0244017
Lass5	-0.569809	0.0244209
Maob	-1.23563	0.0244866
Neurod2	2.77925	0.0245146
Nek5	-2.33143	0.0245391
Nedd9	-0.921176	0.0245757
Ccdc117	-0.699638	0.024709
Fam65c	2.10762	0.0247276
Aebp1	-1.21428	0.0247339
Lrfn2	1.55956	0.0248736
Wars	1.16878	0.024936
Zfp607	-0.969965	0.0249366
Tagap1	-0.747904	0.0249594
Anks4b	0.631428	0.0249745
Sall3	7.44606	0.0250109
Son	0.757977	0.0251206
Cpsf7	0.779476	0.0251312
Rnf216	1.15215	0.0251694
Tob2	0.804699	0.025172
Gm3500	-1.08794	0.0253299
Ptgs1	-0.838663	0.0253419
Hmgcl	-0.658007	0.0253576
Fkbp6	-8.26155	0.0253849
Tgfbi	-0.618239	0.0253903
Ldlrad3	0.91192	0.0254006
Nit2	-0.896122	0.025415
6530418L21Rik	1.21172	0.0254196
Dgcr6	-0.631231	0.0255432
Gabrb3	-1.49616	0.0256037
Lhfpl1	-1.21983	0.0256595
6330409D20Rik	1.42934	0.0257125
Pex12	0.966186	0.0257238
Nhsl2	-1.55623	0.0257239
Slc25a31	4.57526	0.0257384
Ppap2c	0.690132	0.0258394
Mink1	1.0151	0.0259602
Dennd5a	-1.00246	0.0259691
Anxa8	0.585647	0.025972
Ezh2	-0.971853	0.0260044
Nrxn1	-0.956204	0.026048
Olfr1402	8.26819	0.0260771
Myt1l	-1.68617	0.0260805
Zfp706	-0.561336	0.026103
Snx8	0.520012	0.0261034
Sbno1	0.492858	0.0261066
Mrpl36	-0.568824	0.0261682
Usp1	-1.48139	0.0261916
Stub1	-0.474844	0.0262119
Chrd	-3.7766	0.026253
Slc1a1	-0.966809	0.0262575
Epn2	0.676289	0.0263031
Olfr872	-7.28513	0.0263464
Fzd7	0.822692	0.0263677
4932441B19Rik	-8.23464	0.0264224
Lep	-8.23464	0.0264224
Fcf1	-0.875669	0.0264834
Tbc1d8b	0.683712	0.0265098
Kazn	0.696021	0.026568
Atl3	1.10476	0.0265904
Ptgs2	0.557654	0.0266216
Cd40lg	-1.09978	0.0266569
Dmkn	0.468184	0.0266619
Canx	0.952798	0.0267091
Fam171a1	-1.35877	0.0267116
Arid5b	0.805837	0.026758
Skint3	0.583954	0.0267613
I830012O16Rik	-0.940765	0.0267941
Enpp2	-0.643467	0.0268104
5031434C07Rik	8.24553	0.0268292
Fhl4	8.24553	0.0268292
AU040320	0.553862	0.0268705
Dhrs9	1.85054	0.026914
Erbb2	0.614286	0.0269347
Blvra	-0.615587	0.0269659
D030016E14Rik	0.650541	0.02697
Net1	0.539169	0.0269943
Tjp3	0.520401	0.0270846
Fam71f1	-3.91697	0.0270975
Sgms1	-1.49189	0.0271079
4932414J04Rik	-8.22307	0.0271156
Xkr5	1.00876	0.0271727
Serpini2	4.83888	0.027174
Ccdc77	-0.736582	0.0272917
Map3k3	-0.760464	0.0273155
Vps29	-0.485737	0.0273284
Cd248	1.13714	0.0273428
1810030J14Rik	-2.62371	0.027428
Slc22a3	0.663247	0.0274411
Fcrla	-1.00895	0.02753
Tprn	0.562728	0.0276259
Peg12	-2.30421	0.0277174
Gm8709	-8.21002	0.027724
Zfp352	-8.21002	0.027724
Tinagl1	0.551322	0.0277647
Gm10754	7.31973	0.0277655
Ttpal	-1.18162	0.0277713
Orai2	0.520292	0.0278
Abcc10	1.12241	0.027859
Rhbdf2	0.77805	0.0278699
Fam107a	2.55982	0.0278732
Fcho1	0.720657	0.0279108
Ceacam1	-0.560479	0.0280127
Cidea	-3.19295	0.0280134
Btbd7	1.30292	0.0280795
Myo7a	1.13491	0.0281172
Zdhhc11	7.28422	0.0281195
Dnajc6	0.739886	0.0281565
Ndfip1	-0.499817	0.0282765
Tnfaip8l2	-1.00448	0.0282813
Gna11	-0.612302	0.0283843
Rapgef4	-1.19857	0.0283851
Lilra6	-1.35795	0.0283853
E4f1	0.667348	0.0284385
Serpinf1	-0.800773	0.0284482
Dusp10	0.441105	0.0284799
Bpifb9a	-1.1428	0.0285175
Zfp3	-1.08619	0.028557
Olfr1414	-7.528	0.0285588
D430019H16Rik	1.05638	0.0285847
Zbtb11	0.632699	0.0285893
Pde6b	-2.65651	0.0286468
Itgb4	0.974682	0.0287096
Pkib	-0.887644	0.0287146
Sult5a1	-1.82929	0.0287637
Phldb1	1.04042	0.0288757
Mgp	-1.40383	0.0290005
Cntn4	1.93349	0.0290999
Dctd	-1.76141	0.029102
Prrt3	2.44089	0.0291132
Ap3b2	-1.3256	0.0291138
Scn11a	-2.93441	0.0291237
Qsox2	0.623773	0.0291479
Nf2	0.865674	0.0291612
Ticam2	-1.51278	0.0293122
Cd300e	-1.09853	0.029333
Src	1.13117	0.0293936
A730056A06Rik	-7.23627	0.0293971
Ltc4s	-1.57692	0.0294011
1700016D06Rik	-4.61697	0.0294259
D330012F22Rik	1.28169	0.0294715
Pdpk1	0.6438	0.0295191
Fam134c	0.593482	0.0295914
C8b	-2.34663	0.029693
Lpxn	-0.71908	0.0297446
Wee2	-1.07614	0.0297925
Fyb	-0.525976	0.0298153
Slc52a3	0.791781	0.0298305
Gmeb2	0.935597	0.0298328
Prr15l	-0.687248	0.0298616
Mettl7a2	3.88592	0.0298737
Egr1	0.469726	0.0299204
Spty2d1	0.455158	0.0299483
Gpr75	-2.64132	0.029963
Rbks	-0.913399	0.0300554
Kif22	-0.775864	0.0300621
Odc1	-0.779981	0.0300992
Fhl1	-0.735591	0.0301054
Smg7	0.942826	0.0301104
Ndufaf4	-0.702923	0.0301602
Mettl10	-0.599327	0.0301811
Mybpc2	1.13629	0.0302194
Rgs12	0.652348	0.0302426
Cnr1	-4.66444	0.030254
Rnf43	0.810273	0.0303136
Olfr1120	-8.15657	0.0303287
Glp2r	2.06609	0.0304677
Pglyrp1	-0.837975	0.0304767
Smap2	-0.577744	0.0304807
Pcgf6	-0.865466	0.0304898
Dnm2	0.458192	0.0305733
Alpk2	0.845995	0.0306029
Nup188	0.856728	0.0306109
Beta-s	-1.34373	0.0306757
Skint7	0.625863	0.0307339
Ubqln4	0.880571	0.0307364
Raet1b	-8.14484	0.0307488
9430020K01Rik	1.09104	0.0307803
Mat2a	0.429673	0.0310317
Med25	0.662391	0.0310688
Arhgap17	0.582184	0.0310895
Idi1	0.673324	0.0311098
Rsc1a1	-1.70946	0.0311333
2310050C09Rik	0.916953	0.0312126
Sh3bp5	0.585116	0.0312131
Fnbp1	0.581002	0.0312367
Pcsk1	-1.11632	0.0312402
Pla2g7	-1.13186	0.0314218
Crhr1	-1.31803	0.0315438
Sdsl	-1.31184	0.0315724
Klk1b8	-0.988888	0.0316254
Nipa2	0.874897	0.0318106
Trib1	0.58273	0.0318111
A730017C20Rik	-2.41887	0.0318614
Rnf13	-0.485782	0.0318828
Trim69	2.05873	0.0319131
Maged1	-0.505887	0.0319293
Prss3	-2.36345	0.0320505
Ciita	0.790509	0.0320526
Gm14461	-7.2907	0.0320732
Rgs3	0.508908	0.032109
Lhfpl5	-3.16928	0.032265
Hcrtr2	8.14143	0.0322777
Park7	-0.468349	0.0322844
Gls	0.605154	0.032309
Exosc7	-0.634278	0.0323489
Ppp4c	-0.459804	0.032358
Zfp316	0.91096	0.0323754
Cd302	-1.76902	0.0324079
Mybl2	-0.96252	0.0324496
Prpf6	0.486996	0.0324579
Olfr120	-8.11515	0.0324781
Oplah	0.77766	0.0325578
Degs1	-0.547609	0.0325829
Prom1	-0.882301	0.0326014
C87436	-0.944377	0.0326085
Krt10	-1.31934	0.0326092
Txn2	-0.470559	0.0326158
Tmem167b	0.508922	0.032622
Tekt4	-1.8055	0.0326221
Btbd2	0.844538	0.0326448
Usp19	0.733882	0.0327388
5930412G12Rik	0.927198	0.0327399
Gm5128	-4.16872	0.0327954
Dlg1	0.631019	0.0328412
Sec24c	0.484333	0.0328846
Grm6	-2.03386	0.0329709
Pcdha1	7.46352	0.0329818
Wdr61	-0.496226	0.033039
Cxcl2	0.567262	0.0331067
Rbbp4	0.769594	0.0331558
Fam154b	-1.67421	0.0331598
Ush1c	-0.997684	0.0332499
Phf21b	1.47466	0.0332586
Xkrx	0.778111	0.0333462
Aldh3b2	0.556494	0.0333977
Gm19619	2.65715	0.0334185
Plekhg1	0.986592	0.0334433
Klk1b9	-0.744351	0.0334704
Apol7e	-1.04346	0.0335136
Tyk2	0.645622	0.0335722
Slmap	-0.726078	0.0335957
BC049352	2.04527	0.0335963
Atp12a	0.841134	0.0336194
Serinc5	0.602349	0.0336614
2210010C17Rik	-0.868295	0.0336866
Lpl	-0.624116	0.033692
Ndufs8	-0.640313	0.0337114
Tmem63a	0.466784	0.033739
Tnfrsf18	-0.845133	0.0338015
Msn	0.452336	0.0339722
Zbtb44	1.30056	0.0339788
Ccdc64	0.634832	0.0340401
Mfap3l	-1.17887	0.0340587
Sgpp2	-0.732094	0.0341598
Klk1b11	-0.713837	0.0342479
Csnka2ip	-8.0771	0.0343696
Gm7325	-2.32974	0.0343958
Ceacam18	0.580714	0.0344183
Mill1	0.843308	0.0344587
Bbs5	-0.856299	0.0345986
Gh	-0.793516	0.0346004
Rnf219	1.02995	0.0346048
Ehf	0.434004	0.0346139
1700051A21Rik	-7.30691	0.0346309
Bzrap1	1.0599	0.0346382
BC046331	0.626117	0.0346722
Fth1	-0.420616	0.0346839
Slc16a9	-1.54686	0.0346859
Erbb3	1.01001	0.0347261
Mib2	0.674744	0.0347563
Pgp	-0.64523	0.034764
Ccdc40	-0.876032	0.0347872
Pon3	-0.7208	0.034792
Gm11529	-8.0725	0.0348144
C1s	-0.795146	0.0350282
Rexo1	0.632226	0.0350308
Cabin1	0.479999	0.0350572
Etl4	1.03657	0.0351038
Vps26b	0.493298	0.0351116
Smyd2	1.0259	0.0351128
Pex5l	-1.79285	0.0351272
Tas2r102	-3.45622	0.0351529
Tgm5	0.517504	0.0351641
Pld3	-0.492559	0.0352806
4930524L23Rik	3.88212	0.0352978
Ddx54	0.485587	0.0353047
Map3k11	0.516872	0.0353154
Qtrt1	-0.912776	0.0353278
Fam163b	0.988202	0.0353476
Agbl3	-2.51718	0.0354483
Osbpl1a	-0.578545	0.0354847
Il22ra1	3.00738	0.0355415
Mto1	-0.669126	0.0355645
Esrp1	0.581857	0.0356211
Edem3	1.07929	0.0356713
Akr1c19	-1.39823	0.0357105
Tekt5	-1.88446	0.0358347
Trhr	1.37731	0.0358496
Tdp2	-0.682004	0.03598
Stab2	-1.37211	0.0360064
Pcx	0.715332	0.0360507
Gm5082	1.29259	0.0361501
Pphln1	1.281	0.0362259
Klhl1	2.65113	0.0362548
Pira2	-0.878025	0.0362576
Pxmp3	-0.787272	0.0362581
Prap1	-0.755544	0.0363029
Traf6	0.886548	0.0363034
Alms1-ps2	-0.919527	0.0363635
Coro2b	-1.21524	0.0363795
Adam7	-1.44171	0.0364211
Nat15	0.543801	0.0364707
Ccdc62	1.02947	0.0364897
Uchl3	-0.699408	0.0364994
Naalad2	-1.42	0.0365563
Dcaf17	-0.484401	0.0365746
Hectd2	3.77695	0.0366652
Tmsb10	-0.479459	0.036724
Slc36a4	1.7651	0.0367825
Tctex1d4	-1.56596	0.0368482
Siglec5	-0.795829	0.0369109
O3far1	1.27347	0.0369372
Pglyrp4	0.828147	0.0369543
Rnpepl1	-1.00597	0.0370118
Diras1	3.49524	0.0370988
Gabrb2	-1.86347	0.0371571
Zfp708	1.24723	0.0372901
Myh6	1.66345	0.0373085
Ar	1.0465	0.0373265
5430428K19Rik	-8.02856	0.0373572
Ttll11	-1.58914	0.0373881
Gpr45	8.05027	0.0374136
Lipi	-7.14009	0.0374992
Wdr18	-0.472907	0.0375098
Mkl1	0.836168	0.0375416
Ccl22	0.59946	0.0375809
Grm5	-2.3865	0.0376041
Adat1	2.02205	0.0376285
Rtp2	-8.02051	0.0376423
Inpp4a	-0.495257	0.0376674
Gprc5b	-1.32539	0.0376792
Anxa11	1.07512	0.0377572
Gc	-0.655879	0.0377636
Ushbp1	-1.04895	0.0377642
Casc1	1.61664	0.0377703
Med9	1.1121	0.0377917
Phldb2	-1.16503	0.0378079
Ccdc85b	0.590814	0.0378312
Lmtk2	0.568262	0.0378544
Srrt	0.686383	0.0378627
Abcb1b	0.918611	0.037869
Myst4	0.839591	0.0378774
Tbcc	-0.554575	0.0379003
Tm4sf4	-1.98657	0.037922
Ano9	0.815467	0.0379647
Mafk	0.623691	0.0379995
Arhgef7	0.523266	0.0381158
Hhip	0.66426	0.0382064
Crbn	-0.626296	0.0382299
4732456N10Rik	1.01571	0.0382349
Patz1	1.55823	0.038275
Sgsm3	-0.761757	0.0383017
Gp1bb	1.39241	0.0383657
Zkscan3	0.70072	0.0383718
Gm4944	0.870927	0.038393
Myo1c	0.525023	0.0383985
Naip7	-7.44362	0.0384429
Cyp3a11	-0.983812	0.0384837
Mug-ps1	-2.1075	0.0385024
Ugt2a2	-8.00601	0.0385186
A530046M15	-4.22634	0.0385295
Tmem115	0.520491	0.038622
Taf1c	1.16431	0.038662
Raet1a	5.25096	0.0386621
Rps6ka4	0.702487	0.038723
Wdr65	-2.9268	0.038773
Naa10	-0.721592	0.0387754
Chchd6	-0.585617	0.0387807
Tspan1	-0.68466	0.0387833
Serinc2	0.524583	0.0388121
Mmp3	-1.36558	0.0388527
Cdk8	-0.96614	0.0388875
Tmprss11d	-0.950487	0.0388947
Aacs	0.671787	0.0389843
Bmper	-1.70294	0.0389859
Gm2083	-1.24839	0.039008
Ss18l1	0.921966	0.0390159
Tulp3	1.5859	0.0391124
1700029J11Rik	1.67989	0.0391292
Fzd6	0.647965	0.039168
4921533I20Rik	-7.9985	0.0391776
Sf1	0.751384	0.0392013
Dact1	-1.32493	0.0392238
Bex4	-1.88487	0.0392421
Hmox2	-0.642825	0.0392539
Mapkapk5	0.905658	0.0392694
Car14	-2.01831	0.0393121
Pcdhga4	-2.9305	0.0393902
Phka2	0.670622	0.0393906
Cyp2j11	-7.11957	0.0394985
Itpripl2	0.634795	0.0395029
Lyg1	-2.30153	0.0395433
Tnfrsf25	-1.44804	0.0395739
Dcdc2a	-1.81633	0.0396045
Snn	1.01362	0.0397272
Pex7	-0.672571	0.0397536
Smg5	0.709422	0.0398453
Camta2	0.706114	0.039864
Alms1	-1.02223	0.0398703
Esrp2	0.612394	0.0399258
Tgtp1	-0.829851	0.0399409
Gjb6	-0.692858	0.0401671
Gtpbp3	0.74745	0.0401698
Ubtd1	0.79765	0.0401768
Pth	1.40911	0.0401789
Creb3l4	-1.16751	0.04019
Ttc16	1.02358	0.040229
2610206C17Rik	2.35263	0.04023
Rsph1	-1.92463	0.0402511
Gm5113	-1.57846	0.0402952
Zkscan4	5.90332	0.040329
Pitpnm1	0.655414	0.0403773
Hoxa5	-4.63106	0.0404134
Hipk3	0.507349	0.0404583
Nbeal1	1.05034	0.0405005
Prss36	-0.799337	0.0405089
Susd2	0.674652	0.0405365
Dhcr24	0.948701	0.0405479
Sln	-2.27278	0.0405674
Tnfsf15	0.592012	0.0406497
Hdgfrp2	0.502577	0.0406623
Spef1	-1.28792	0.0406703
Accn3	1.06824	0.0407007
Grm7	0.618618	0.0408813
Rnf40	0.623579	0.0410647
Trim43a	0.833609	0.0410685
F630042J09Rik	-7.9678	0.0411066
Zfp964	-7.07788	0.0411095
Sit1	-0.870316	0.0411371
Zfp740	-0.789406	0.041166
Gm6792	-3.13258	0.0411839
Lrfn5	-7.96162	0.0412995
Gkap1	-0.736587	0.0413721
Tuft1	0.499064	0.041393
Prdx6	-0.426559	0.0414349
Olfr329-ps	-1.74146	0.0415302
Aph1a	0.699357	0.0415673
Ranbp2	0.809687	0.0416385
C86695	-1.84699	0.0416583
Nppa	-1.4491	0.0417145
Zw10	-0.485448	0.041731
Styx	0.508488	0.041742
Mum1l1	0.615248	0.0417503
Ppp1r3d	0.963284	0.0417705
Cxcl11	-1.30904	0.0417924
Auts2	0.771523	0.0419993
Cdo1	-0.6334	0.0420168
Tmie	0.516345	0.0420609
Hps1	0.61211	0.0421653
Ptpn9	-0.99832	0.0421912
Rdh9	0.929315	0.0422014
Krt13	-0.903548	0.0422344
Vmn1r152	-3.95346	0.0422642
Pan2	0.603268	0.0423248
Mx1	0.629106	0.0423259
Fam168a	0.641802	0.0423773
Wdr59	0.718563	0.0424301
B020018J22Rik	-4.62576	0.0424753
Chtf8	0.650799	0.0424885
Scn9a	0.980775	0.0425263
Rarg	0.853485	0.0425419
Gm11062	-2.27629	0.0425511
Cdc7	-0.821724	0.0425552
Jph3	2.71923	0.0425617
Rtp1	7.96174	0.0426339
Aldh1l2	-1.60678	0.0427072
Il4ra	0.602246	0.0427593
Smarca2	0.424246	0.0428173
Ifitm2	-0.574405	0.0428396
Tfap2b	0.67479	0.0428753
Lap3	0.508283	0.0429311
Crocc	-1.97152	0.04298
Plcb3	0.759774	0.0430498
Grcc10	-0.696485	0.0430809
Dtx3	0.782283	0.0430816
Spint2	0.517863	0.0431227
5031410I06Rik	-1.5185	0.0432007
Casp6	-0.570746	0.0432727
Lyn	0.555751	0.043278
Vrk3	-0.511046	0.0432832
Akap3	-7.06567	0.0433393
Krt5	0.873769	0.0433417
Gbp10	-0.486159	0.0433461
Unc13d	0.683647	0.0433836
Sdk1	-1.41652	0.0434308
Brd3	-0.695413	0.0434483
Pdcd6ip	0.4591	0.0434541
Abca12	1.12531	0.0434667
St8sia1	-0.845282	0.0436028
Ccdc42b	2.52719	0.0436542
Shisa6	-1.55959	0.0436828
Pabpc5	7.94597	0.0436855
Lin37	-1.13773	0.0437801
Lrrc23	-1.01053	0.0438079
Il1r1	0.703632	0.0438328
Smc5	0.605291	0.0439255
Rab15	0.586162	0.0439635
Szt2	0.742017	0.0439773
Prl8a8	7.06812	0.0440059
Ogfr	0.51838	0.0440408
C1galt1c1	-0.524124	0.0440535
Ptbp1	0.466612	0.0441615
Olfr167	-7.92049	0.0442204
Tas2r106	-7.92049	0.0442204
Ncoa6	-1.06728	0.0442225
Meis2	0.609152	0.0442674
Cxcl1	0.413657	0.0442825
Cmtm2a	-7.91581	0.044327
Plin2	-0.487174	0.0444212
Gm16861	1.82154	0.0445991
[truncated: 138 more rows]
